# Supplementary material for: A Method for Quantitative Analysis of Standard and High-Throughput qPCR Expression Data Based on Input Sample Quantity
Source: PLoS One. 2014 Aug 4;9(8):e103917. doi: 10.1371/journal.pone.0103917 (PMC4121206; doi:10.1371/journal.pone.0103917)
Supplement: Table S1 — Detailed data for analysis in Result Section 1. (XLSX) [file pone.0103917.s001.xlsx]

## Sheet: Sheet1
Input sample quantity method	Input cDNA (ul)	B2M expression	FDFT1 expression	FUT4 expression	CD3E expression
	100	4.72423e-05	2.63922e-05	1.70849e-06	2.68836e-06
	100	6.88622e-05	2.16574e-05	1.60854e-06	2.66256e-06
	100	9.38176e-05	2.63578e-05	1.7334e-06	2.73778e-06
	100	3.35861e-05	7.36295e-06	6.35192e-07	5.69601e-07
	100	6.33636e-05	1.15624e-05	7.17687e-07	5.43673e-07
	100	6.31724e-05	1.3171e-05	6.92802e-07	6.45734e-07
	25	6.13795e-05	2.90854e-05	1.91115e-06	3.13351e-06
	25	9.14345e-05	2.18082e-05	1.62534e-06	2.90584e-06
	25	0.000225524	2.59809e-05	1.67719e-06	2.95487e-06
	25	0.000158331	1.30949e-05	9.3062e-07	6.47878e-07
	25	5.81476e-05	1.06403e-05	7.82087e-07	5.64556e-07
	25	0.000137523	1.28719e-05	8.9619e-07	5.63003e-07
	6.25	0.000109245	2.22124e-05	1.78546e-06	4.23707e-06
	6.25	0.000160598	2.04773e-05	1.66243e-06	3.8588e-06
	6.25	0.000111913	1.65375e-05	1.51923e-06	2.52889e-06
	6.25	8.02838e-05	6.40413e-06	4.47557e-07	3.30802e-07
	6.25	9.1729e-05	7.13412e-06	5.03448e-07	4.88999e-07
	6.25	0.000133303	6.18164e-06	3.87441e-07	5.1413e-07
	1.5625	3.20122e-05	1.78857e-05	5.22844e-07	3.70815e-06
	1.5625	0.000118237	2.46416e-05	2.02899e-06	6.13499e-06
	1.5625	0.000162193	2.02132e-05	1.70662e-06	3.76655e-06
	1.5625	0.000125286	1.16328e-05	9.81711e-07	1.03286e-06
	1.5625	3.79826e-05	1.0516e-05	1.10296e-06	3.75659e-07
	1.5625	5.85137e-05	9.10201e-06	3.44731e-07	7.61154e-07
	0.39	4.31805e-05	3.41661e-05	2.8373e-06	3.00358e-06
	0.39	9.19599e-05	2.36514e-05	2.07377e-06	1.6947e-06
	0.39	0.000117473	2.73287e-05	1.51571e-06	2.25614e-06
	0.39	0.000120102	1.92742e-05	1.80508e-06	7.46387e-07
	0.39	7.31185e-05	1.11271e-05	2.0551e-07	9.94784e-07
	0.39	0.000159071	1.65026e-05	9.98199e-07	1.32585e-06
