# Supplementary material for: A Method for Quantitative Analysis of Standard and High-Throughput qPCR Expression Data Based on Input Sample Quantity
Source: PLoS One. 2014 Aug 4;9(8):e103917. doi: 10.1371/journal.pone.0103917 (PMC4121206; doi:10.1371/journal.pone.0103917)
Supplement: Table S2 — Detailed data for analysis in Result Section 2. (XLSX) [file pone.0103917.s002.xlsx]

## Sheet: Supplemental Table Analysis 2.c
	Input sample quantity method	Input cell count	Subject 1 FDFT1 expression	Subject 2 FDFT1 expression
		2 million	0.26145	0.0475429
		2 million	0.241453	0.0532893
		2 million	0.244015	0.0514684
		2 million	0.261307	0.0473261
		2 million	0.268309	0.0480866
		2 million	0.260034	0.0532482
		2 million	0.267215	0.0437287
		2 million	0.280062	0.0485308
		2 million	0.262949	0.0492488
		1 million	0.225106	0.0412354
		1 million	0.229932	0.0401316
		1 million	0.220372	0.0439995
		1 million	0.220989	0.0451828
		1 million	0.200894	0.0447451
		1 million	0.21668	0.048761
		1 million	0.256012	0.0312814
		1 million	0.256907	0.0379056
		1 million	0.235013	0.0358363
		0.5 million	0.16061	0.0281768
		0.5 million	0.148497	0.028403
		0.5 million	0.164267	0.0275374
		0.5 million	0.277994	0.0374708
		0.5 million	0.300716	0.0373809
		0.5 million	0.266868	0.0421326
		0.5 million	0.272643	0.0618218
		0.5 million	0.26845	0.0585769
		0.5 million	0.263979	0.0624128
		0.25 million	0.13178	0.0617527
		0.25 million	0.129926	0.0714031
		0.25 million	0.118768	0.0616285
		0.25 million	0.158309	0.0627041
		0.25 million	0.173538	0.0623022
		0.25 million	0.165012	0.0658435
		0.25 million	0.172329	0.0876646
		0.25 million		0.0874567
		0.25 million		0.0913601
