# Supplementary material for: A Method for Quantitative Analysis of Standard and High-Throughput qPCR Expression Data Based on Input Sample Quantity
Source: PLoS One. 2014 Aug 4;9(8):e103917. doi: 10.1371/journal.pone.0103917 (PMC4121206; doi:10.1371/journal.pone.0103917)
Supplement: Table S3 — Detailed data for analysis in Result Section 3. (XLSX) [file pone.0103917.s003.xlsx]

## Sheet: Sheet1
	Whole Blood	SUBJECT	B2M expression Input Sample Quantity	B2M expression LIVAK	B2M expression PFAFFL		CD3E expression Input Sample Quantity	CD3E expression LIVAK	CD3E expression PFAFFL			CD4	SUBJECT	B2M expression Input Sample Quantity	B2M expression LIVAK	B2M expression PFAFFL		CD3E expression Input Sample Quantity	CD3E expression LIVAK	CD3E expression PFAFFL
		stroke	0.0569945	3.28396	3.1721		0.550604	36.4015	27.8994				stroke	0.381988	3.43887	3.31727		2.48598	25.6405	20.1681
		stroke	0.0205418	7.19509	6.79292		0.163284	60.828	44.8827				stroke	0.0827567	4.64217	4.43903		0.624879	37.662	28.7929
		stroke	0.0751544	4.93242	4.70826		0.371488	26.0466	20.4637				stroke	0.172412	5.21901	4.97362		3.27145	118.805	83.4249
		stroke	0.065256	7.91694	7.45363		0.170072	21.1818	16.8982				stroke	0.249693	5.28842	5.03783		0.431913	9.33893	7.9158
		stroke	0.00768472	4.00468	3.84597		0.0974506	53.3286	39.7342				stroke	0.627945	3.97066	3.81424		6.70589	51.8238	38.6948
		stroke	0.0408672	4.79787	4.58351		0.09357	11.3253	9.46342				stroke	0.323429	6.41448	6.07625		3.49011	81.9101	59.122
		stroke	0.0209745	3.27279	3.16163		0.268755	47.1668	35.4639				stroke	0.375248	4.99581	4.76699		1.60593	23.6731	18.7309
		stroke	0.0371615	6.27778	5.95049		0.278362	52.1297	38.9063				stroke	0.463382	4.72789	4.5186		4.79146	58.6981	43.4255
		stroke	0.0838129	6.13076	5.81515		0.23824	18.5287	14.9288				stroke	0.362064	4.71427	4.50596		4.23945	65.7736	48.2519
		stroke	0.000915801	0.865577	0.869227		0.0110859	9.88979	8.34724				stroke	0.430378	7.017	6.62963		2.54559	47.2331	35.51
		stroke	0.0208283	4.03839	3.87739		0.172041	36.2951	27.824				stroke	0.383985	3.57967	3.44905		1.00259	9.95952	8.40172
		stroke	0.0396375	4.03447	3.87373		0.234217	25.4182	20.0062				stroke	0.504137	4.77997	4.56691		5.86485	67.6826	49.5474
		stroke	0.0097234	1.85936	1.82605		0.175506	36.3938	27.894				stroke	0.373567	3.82897	3.68203		8.07115	104.228	73.9012
		stroke	0.00176385	0.391625	0.402473		0.0177635	3.81414	3.4544				stroke	0.168081	5.21541	4.97029		2.82621	104.038	73.7768
		stroke	0.0399224	6.57102	6.22017		0.278091	50.7401	37.945				stroke	0.57761	4.06652	3.90361		9.94649	88.5445	63.5434
		stroke	0.11573	3.09666	2.99631		0.815333	25.7245	20.2293				stroke	0.240243	2.23683	2.18496		4.13859	46.6383	35.0958
		stroke	8.16e-06	0.135687	0.14382		2.44e-05	1.92139	1.83074				stroke	0.197217	4.34211	4.1602		2.61516	67.5777	49.4763
		stroke	0.144075	7.89289	7.43165		0.633107	44.7402	33.7711				stroke	0.368146	3.07425	2.97525		4.48523	45.0442	33.9835
		stroke	0.069766	2.65389	2.57946		0.631115	23.7675	18.8001				stroke	0.304801	3.81976	3.67343		5.98295	93.1321	66.5863
		stroke	0.100782	2.63356	2.56027		0.528145	60.831	44.8847				stroke	0.259807	3.47028	3.34669		4.27976	69.2126	50.5837
		stroke	0.0346407	1.53074	1.51186		0.440075	14.0649	11.5657				stroke	0.820288	2.24484	2.19255		9.15271	31.1247	24.1332
		stroke	0.00972264	4.90531	4.68313		0.115093	39.7779	30.2878				stroke	0.315492	1.91291	1.87709		4.25986	31.0785	24.1
		stroke	0.0218717	0.000700914	0.000866168		0.214327	0.0013846	0.00225356				stroke	0.691346	2.19634	2.14655		11.886	48.1705	36.1621
		stroke	0.0298902	5.39909	5.14015		0.368906	25.9308	20.3794				stroke	0.726752	4.4505	4.26098		2.08357	14.1412	11.6239
		control	0.0117911	2.28745	2.09763		0.0848826	19.1785	11.954				stroke	0.298902	2.00822	1.96782		7.18032	60.6189	44.7398
		control	0.0264613	2.63497	2.3808		0.214714	27.5188	16.1894				stroke	0.408092	3.29658	3.18394		14.5843	155.206	106.851
		control	0.00188693	0.459013	0.498002		0.0244041	6.72255	4.95559				stroke	0.297474	2.19418	2.14449		9.03553	85.3095	61.3907
		control	0.00402369	2.16096	1.99347		0.0267491	15.9889	10.2603				stroke	0.421386	3.45669	3.33396		9.18552	95.5733	68.201
		control	0.0241307	4.13056	3.56053		0.172307	37.4705	20.9814				stroke	0.420481	4.27154	4.09454		4.0505	48.8888	36.6612
		control	0.0420995	5.76459	4.79864		0.230548	38.5018	21.4655				stroke	0.95546	2.59864	2.52731		10.4425	35.5114	27.2671
		control	0.000615568	0.323632	0.364207		0.0365951	30.9893	17.8878				stroke	0.46304	3.49917	3.37373		9.48645	90.2508	64.6765
		control	0.0227964	2.84721	2.55178		0.469646	87.8398	42.9163				stroke	0.266965	1.93804	1.90102		3.06559	26.2144	20.5857
		control	5.19e-06	0.00164816	0.00322383		0.0021028						stroke	0.330057	1.00296	1.00288		4.66246	17.1481	13.8958
		control	0.000798069	0.0794723	0.1036		0.0786281						stroke	0.250951	2.5642	2.49478		3.34951	40.6764	30.9208
		control	0.000127058	0.0104505	0.0168473		0.895789	0.162739	0.217614				stroke	0.409815	1.82317	1.79153		9.29357	52.5343	39.1858
		control	0.00465618	1.77571	1.6721		0.0106811	40.6134	22.45				stroke	0.62828	2.86676	2.7801		7.9575	44.9862	33.943
		control	0.08602	2.05147	2.2313		0.682665	18.7943	32.8678				stroke	0.341264	3.12225	3.02034		5.20878	58.1334	43.0385
		control	0.00154566	1.03898	1.04363			5.66047	7.87582				stroke	0.692062	2.53718	2.46926		12.3543	57.9555	42.9166
		control	0.0339447	1.20854	1.23561			21.0719	37.6628				control	0.0617275	1.14715	1.13078		1.67294	49.9803	26.7253
													control	0.205554	3.30659	2.91744		1.45611	31.8599	18.309
													control	1.01917	5.21904	4.38996		4.55194	32.6692	18.6989
													control	0.403479	4.46778	3.81969		2.06877	30.7883	17.7903
													control	0.662311	16.335	12.1929		1.11041	30.852	17.8212
													control	0.16177	40.6949	27.6074		0.140632	31.7012	18.2324
													control	0.30486	2.73057	2.45798		3.59348	49.6588	26.5808
													control	0.044865	3.18064	2.81775		0.723648	72.3032	36.4432
													control	0.137736	3.64373	3.18239		1.81482	69.5962	35.2937
													control	0.0365094	4.13493	3.5639		0.0216259	1.9559	1.75679
													control	0.272691	1.82169	1.71082		1.35612	12.154	8.14931
													control	0.160053	2.87224	2.57185		1.69841	43.1262	23.6111
													control	0.557058	1.8944	2.04136		3.48192	10.2316	15.9357
													control	0.263819	1.81793	1.94954		2.92714	18.6293	32.5245
													control	0.263417	1.9667	2.12857		0.66855	4.69328	6.30108
